# Supplementary material for: Salvigenin, a Trimethoxylated Flavone from Achillea Wilhelmsii C. Koch, Exerts Combined Lipid-Lowering and Mitochondrial Stimulatory Effects
Source: Antioxidants (Basel). 2021 Jun 29;10(7):1042. doi: 10.3390/antiox10071042 (PMC8300625; doi:10.3390/antiox10071042)
Supplement: Supplementary file 1 [file antioxidants-10-01042-s001.zip]

Archive with 1 entries (1 files):
- antioxidants-1209288-supplementary.pdf
